# Supplementary material for: Comparative Dynamic Transcriptome Reveals the Delayed Secondary-Cell-Wall Thickening Results in Altered Lint Percentage and Fiber Elongation in a Chromosomal Segment Substitution Line of Cotton (Gossypium hirsutum L.)
Source: Front Plant Sci. 2021 Oct 25;12:756434. doi: 10.3389/fpls.2021.756434 (PMC8573213; doi:10.3389/fpls.2021.756434)
Supplement: Supplementary Table 1 — List of primers used in qRT-PCR verification. [file Table_1.XLSX]

## Sheet: Table S1
Table S1 List of primers used in qRT-PCR verification
Gene	Forward primer 5'-3'	Reverse primer 5'-3'
H-3	TCAAGACTGATTTGCGTTTCCA	GCGCAAAGGTTGGTGTCTTC
GhUBI1	CTGAATCTTCGCTTTCACGTTATC	GGGATGCAAATCTTCGTGAAAAC
GH_A12G1972	GAGATAAAGTGCGTGAATGACC	GCTACAGGAACAATCCCAGC
GH_D13G0300	GCTTACGCATTTGACAGAGC	TGCCAGGAGCATTATGGTC
GH_A01G1465	TAACCAGCCCTTGCCTTAG	CATCTCCTCATCACCATTCAC
GH_D04G0136	CCTTTGTCTTCTGGACCCTTAC	CGTAGAGAGTGCTTCATCGG
GH_A13G0689	TATCGTCTCTCGGATTCGG	AACACTTCGTCCAAGCACG
GH_D07G2358	CAACTCTTTAGCCACCAAACC	TCAAATCTGATGTCGTCGG
GH_D11G0020	TGAGATGGTTCAGCCAGTTAG	GTTCTTGACGGCGTTATCAG
GH_D09G1886	CACTCACGGTTATTACTGCTG	TTTGGGACCACCTATTGC
GH_D05G2460	TGTCTCGTCTCACCTGTTTG	CCGACTATGACTCCGATTATG
GH_D08G0076	TGTGCCTATTGAAGACGATG	CCACCATTGACTTGATTGC
GH_D01G0052	GCTGAGAACTATCACTGGCAG	ATGGCTCCACAGAGGATTC
GH_D01G0095	ACCCATCCACGATTCTTG	CACCTTCCTGGTCTTTAGTAGC
GH_D01G0099	GATTTGGTTCGGTATGCTG	ATGTTTGGAGTCTCGGTCG
GH_D01G0133	AAGACGAAGAAAGCCGACG	GACCCTCCCAATAAGCATC
* H-3on behalf of GhHistone3 and GhUBI1used as reference genes to analyze the DEGs quantitatively

## Sheet: Table S2
Table S2 Summary of transcriptome data for all 16 samples
sample	raw_reads	clean_reads	clean_bases	error_rate	Q20	Q30	GC_pct
LMY22_10D_1	79909672	78302402	11.75G	0.03	97.38	92.79	43.64
LMY22_10D_2	96504596	94425896	14.16G	0.03	97.49	93.04	43.69
LMY22_15D_1	78308514	75957080	11.39G	0.03	97.57	93.25	44.04
LMY22_15D_2	75943378	74349558	11.15G	0.03	97.4	92.86	44.15
LMY2_20D_1	76027542	74095308	11.11G	0.03	97.53	93.12	44
LMY22_20D_2	72278456	70543618	10.58G	0.03	97.58	93.19	44.05
LMY222_25D_1	76245398	74514604	11.18G	0.03	97.43	92.86	44.13
LMY222_25D_2	75960774	74000122	11.1G	0.03	97.61	93.25	44.18
SL15_10D_1	87189020	84950664	12.74G	0.03	97.52	93.15	43.67
SL15_10D_2	71894948	70042988	10.51G	0.03	97.54	93.17	43.78
SL15_15D_1	66060068	64388150	9.66G	0.03	97.59	93.2	44.34
SL15_15D_2	69249756	65839510	9.88G	0.03	97.67	93.47	44.06
SL15_20D_1	81873346	78632538	11.79G	0.03	97.41	92.86	43.85
SL15_20D_2	80678350	76567720	11.49G	0.03	97.53	93.17	43.66
SL15_25D_1	82647598	80765944	12.11G	0.03	97.14	92.22	44.44
SL15_25D_2	71137676	69719182	10.46G	0.03	97.47	92.97	44.42

## Sheet: Table S3
Table S3 GO annotations for genes differentially-expressed between LMY22 and SL15 at 15 DPA
GO_ID	Description	Category	GeneRatio	BgRatio	pvalue	Count
GO:0009767	photosynthetic electron transport chain	biological_process	5/167	31/21938	3.48482e-06	5
GO:0019684	photosynthesis, light reaction	biological_process	5/167	43/21938	1.83388e-05	5
GO:0022900	electron transport chain	biological_process	5/167	55/21938	6.15709e-05	5
GO:0015977	carbon fixation	biological_process	3/167	24/21938	0.000779612	3
GO:0015979	photosynthesis	biological_process	6/167	149/21938	0.000996089	6
GO:0006873	cellular ion homeostasis	biological_process	2/167	10/21938	0.00249019	2
GO:0006875	cellular metal ion homeostasis	biological_process	2/167	10/21938	0.00249019	2
GO:0006879	cellular iron ion homeostasis	biological_process	2/167	10/21938	0.00249019	2
GO:0030003	cellular cation homeostasis	biological_process	2/167	10/21938	0.00249019	2
GO:0046916	cellular transition metal ion homeostasis	biological_process	2/167	10/21938	0.00249019	2
GO:0048878	chemical homeostasis	biological_process	2/167	10/21938	0.00249019	2
GO:0050801	ion homeostasis	biological_process	2/167	10/21938	0.00249019	2
GO:0055065	metal ion homeostasis	biological_process	2/167	10/21938	0.00249019	2
GO:0055072	iron ion homeostasis	biological_process	2/167	10/21938	0.00249019	2
GO:0055076	transition metal ion homeostasis	biological_process	2/167	10/21938	0.00249019	2
GO:0055080	cation homeostasis	biological_process	2/167	10/21938	0.00249019	2
GO:0055082	cellular chemical homeostasis	biological_process	2/167	10/21938	0.00249019	2
GO:0098771	inorganic ion homeostasis	biological_process	2/167	10/21938	0.00249019	2
GO:0009521	photosystem	cellular_component	5/51	126/7860	0.001273	5
GO:0034357	photosynthetic membrane	cellular_component	5/51	131/7860	0.00151396	5
GO:0009579	thylakoid	cellular_component	5/51	140/7860	0.00203033	5
GO:0044436	thylakoid part	cellular_component	5/51	140/7860	0.00203033	5
GO:0005576	extracellular region	cellular_component	4/51	118/7860	0.00700688	4
GO:0016168	chlorophyll binding	molecular_function	4/208	22/34043	9.08492e-06	4
GO:0003899	DNA-directed 5'-3' RNA polymerase activity	molecular_function	6/208	131/34043	0.000160428	6
GO:0034062	5'-3' RNA polymerase activity	molecular_function	6/208	143/34043	0.000258039	6
GO:0097747	RNA polymerase activity	molecular_function	6/208	143/34043	0.000258039	6
GO:0016779	nucleotidyltransferase activity	molecular_function	7/208	288/34043	0.00205646	7
GO:0008199	ferric iron binding	molecular_function	2/208	12/34043	0.00235514	2
						105

## Sheet: Table S4
Table S4 GO annotations for genes differentially-expressed between LMY22 and SL15 at 20 DPA
GO_ID	Description	Category	GeneRatio	BgRatio	pvalue	Count
GO:0006457	protein folding	biological_process	8/107	224/21938	1.42734e-05	8
GO:0016791	phosphatase activity	molecular_function	5/163	134/34043	0.000480528	5
GO:0051082	unfolded protein binding	molecular_function	5/163	138/34043	0.000549414	5
GO:0042578	phosphoric ester hydrolase activity	molecular_function	6/163	220/34043	0.000695561	6
GO:0009916	alternative oxidase activity	molecular_function	2/163	10/34043	0.000999803	2
GO:0000774	adenyl-nucleotide exchange factor activity	molecular_function	2/163	12/34043	0.00145717	2
GO:0042802	identical protein binding	molecular_function	2/163	12/34043	0.00145717	2
GO:0042803	protein homodimerization activity	molecular_function	2/163	12/34043	0.00145717	2
GO:0060589	nucleoside-triphosphatase regulator activity	molecular_function	4/163	108/34043	0.00184417	4
GO:0060590	ATPase regulator activity	molecular_function	2/163	18/34043	0.00331489	2
						38

## Sheet: Table S5
Table S5 GO annotations for genes differentially-expressed between LMY22 and SL15 at 25 DPA
GO_ID	Description	Category	GeneRatio	BgRatio	pvalue	Count
GO:0030001	metal ion transport	biological_process	50/1681	362/21938	3.59023e-05	50
GO:0005985	sucrose metabolic process	biological_process	10/1681	32/21938	9.14769e-05	10
GO:0015979	photosynthesis	biological_process	25/1681	149/21938	0.000163889	25
GO:0005576	extracellular region	cellular_component	29/548	118/7860	1.24586e-09	29
GO:0048046	apoplast	cellular_component	19/548	66/7860	6.08778e-08	19
GO:0009521	photosystem	cellular_component	22/548	126/7860	5.04048e-05	22
GO:0034357	photosynthetic membrane	cellular_component	22/548	131/7860	9.23541e-05	22
GO:0009579	thylakoid	cellular_component	22/548	140/7860	0.000250111	22
GO:0044436	thylakoid part	cellular_component	22/548	140/7860	0.000250111	22
GO:0031225	anchored component of membrane	cellular_component	9/548	36/7860	0.000624571	9
GO:0009523	photosystem II	cellular_component	13/548	68/7860	0.000712011	13
GO:0009507	chloroplast	cellular_component	8/548	30/7860	0.000786652	8
GO:0009536	plastid	cellular_component	8/548	30/7860	0.000786652	8
GO:0009654	photosystem II oxygen evolving complex	cellular_component	9/548	44/7860	0.00285387	9
GO:0009538	photosystem I reaction center	cellular_component	6/548	22/7860	0.00317953	6
GO:0016762	xyloglucan:xyloglucosyl transferase activity	molecular_function	19/2370	66/34043	6.92055e-08	19
GO:0016157	sucrose synthase activity	molecular_function	10/2370	28/34043	1.07412e-05	10
						303

## Sheet: Table S6
Table S6 KEGG annotations for genes differentially-expressed between LMY22 and SL15
Period	KEGG_ID	Description	GeneRatio	BgRatio	pvalue	gene_ID	kegg_ID	Count
15D	ath00195	Photosynthesis	4/34	40/3597	0.000478283	GH_D08G1324/GH_D03G0877/GH_D01G1168/GH_D03G0873	ath:ArthCp017|ath:ArthCp022|ath:ArthCp049|ath:ArthCp018	4
20D	ath04141	Protein processing in endoplasmic reticulum	7/18	155/3597	5.14235e-06	GH_A05G0404/GH_A05G0973/GH_A05G1273/GH_A11G1410/GH_A12G2185/GH_D05G1410/GH_D08G0060	ath:AT5G12020|ath:AT5G02500|ath:AT1G52560|ath:AT5G37670|ath:AT4G25200|ath:AT1G54050|ath:AT1G07400	7
25D	ath04075	Plant hormone signal transduction	19/219	135/3597	0.0004249	GH_A05G0550/GH_A05G1283/GH_A05G2025/GH_A10G2635/GH_D05G0161/GH_D08G0283/GH_D13G1941/GH_A06G0436/GH_D02G2296/GH_A12G2286/GH_A11G0571/GH_D11G0571/GH_D09G2021/GH_A10G2460/GH_A13G0202/GH_A03G1509/GH_D04G1532/GH_D05G2379/GH_D10G0601	ath:AT4G32280|ath:AT3G04730|ath:AT5G42750|ath:AT2G40330|ath:AT2G25490|ath:AT5G57560|ath:AT1G04240|ath:AT1G77920|ath:AT4G34000|ath:AT1G32640|ath:AT4G39400|ath:AT4G33950|ath:AT1G63500|ath:AT3G11410|ath:AT1G07430|ath:AT1G67710|ath:AT1G10470|ath:AT3G57040|ath:AT1G72450	19
25D	ath00910	Nitrogen metabolism	6/219	18/3597	0.000475313	GH_A07G1952/GH_D02G1778/GH_D05G3292/GH_D13G0395/GH_D01G2177/GH_A11G2298	ath:AT5G37600|ath:AT1G70410|ath:AT5G14740|ath:AT2G15620|ath:AT1G37130|ath:AT4G37560	6
25D	ath00564	Glycerophospholipid metabolism	12/219	68/3597	0.000666708	GH_A05G3263/GH_A07G0818/GH_A07G2619/GH_A11G3025/GH_D02G1890/GH_D10G0097/GH_D10G2557/GH_D12G2918/GH_D02G1046/GH_A12G2005/GH_D03G0594/GH_D07G0411	ath:AT1G15080|ath:AT3G02600|ath:AT5G41080|ath:AT3G05630|ath:AT3G02040|ath:AT1G62430|ath:AT3G11430|ath:AT3G18000|ath:AT1G78690|ath:AT5G07920|ath:AT1G55180|ath:AT2G26830	12
25D	ath00340	Histidine metabolism	5/219	14/3597	0.00101682	GH_A04G0780/GH_D01G2237/GH_D04G1942/GH_A05G4027/GH_D05G0703	ath:AT2G36230|ath:AT1G43710|ath:AT1G09795|ath:AT4G34240|ath:AT4G36250	5
25D	ath00561	Glycerolipid metabolism	9/219	44/3597	0.00106162	GH_A05G3263/GH_A07G0818/GH_A09G1893/GH_D10G2557/GH_D13G0601/GH_A05G4027/GH_D05G0703/GH_A12G2005/GH_A04G1083	ath:AT1G15080|ath:AT3G02600|ath:AT1G73480|ath:AT3G11430|ath:AT5G08370|ath:AT4G34240|ath:AT4G36250|ath:AT5G07920|ath:AT5G01220	9
25D	ath00940	Phenylpropanoid biosynthesis	9/219	44/3597	0.00106162	GH_A02G2001/GH_D05G0167/GH_D08G0854/GH_D12G2324/GH_A12G0204/GH_D03G0525/GH_D10G0525/GH_A05G1206/GH_D05G2147	ath:AT5G42180|ath:AT2G41480|ath:AT5G19890|ath:AT2G35380|ath:AT4G34230|ath:AT1G65060|ath:AT1G51680|ath:AT1G15950|ath:AT5G09640	9
25D	ath00195	Photosynthesis	8/219	40/3597	0.00234087	GH_A05G1310/GH_A05G1683/GH_A11G1964/GH_D01G0309/GH_D03G0873/GH_A13G2506/GH_A08G1187/GH_D08G1324	ath:AT1G52230|ath:AT4G05180|ath:AT3G50820|ath:AT1G79040|ath:ArthCp018|ath:AT2G27510|ath:ArthCp002|ath:ArthCp017	8

## Sheet: Table S7
Table S7 Genes in the chromosomal segment substituted in SL15
Gene ID	ArabidopsisID	Description	Start	End	The average FPKM of per period
					LMY22_10D	SL15_10D	LMY22_15D	SL15_15D	LMY22_20D	SL15_20D	LMY22_25D	SL15_25D
HAU1058	SSR-marker	-	42102	42323	-	-	-	-	-	-	-	-
GH_D01G0005	AT4G21192	Cytochrome c oxidase biogenesis protein Cmc1-like protein	44707	45140	6.19157	1.86383	8.21301	2.36185	7.78569	4.07414	5.73955	2.36185
GH_D01G0006	AT1G60870	maternal effect embryo arrest 9	49460	49903	6.96689	5.7805	3.67553	2.81787	1.42225	2.53985	2.18766	2.81787
GH_D01G0007	AT3G06470	GNS1/SUR4 membrane protein family	56591	57448	5.98305	3.78802	0.021396	0.0232401	0	0.018273	0	0.0232401
GH_D01G0008	AT3G06470	GNS1/SUR4 membrane protein family	65695	66552	1263.27	946.266	96.6183	65.0877	8.21787	4.3292	1.33869	65.0877
GH_D01G0009	AT1G33270	Acyl transferase/acyl hydrolase/lysophospholipase superfamily protein	76984	80498	4.07481	2.36711	2.28767	1.66496	2.11038	1.26726	3.66696	1.66496
GH_D01G0010	AT1G15200	protein-protein interaction regulator family protein	82589	85777	10.5038	12.3594	6.68379	5.62881	8.43935	7.89787	5.07139	5.62881
GH_D01G0011	AT2G01080	Late embryogenesis abundant (LEA) hydroxyproline-rich glycoprotein family	86622	88629	1.00232	2.27227	1.37501	8.63175	1.95173	11.2222	0.617428	8.63175
GH_D01G0012	AT5G09810	actin 7	89775	91207	2.2044	3.55238	1.28723	1.31662	0.846404	0.281336	0	1.31662
GH_D01G0013	AT1G15120	Ubiquinol-cytochrome C reductase hinge protein	93306	94986	98.2703	21.2863	187.863	38.2364	130.509	40.0813	379.839	38.2364
GH_D01G0014	AT4G38360	organic solute transporter ostalpha protein (DUF300)	97040	100871	0.269663	1.32483	1.75202	2.28058	2.86982	2.35291	3.22421	2.28058
GH_D01G0015	AT2G17080	hypothetical protein (DUF241)	102368	102790	0	0	0	0	0	0	0	0
GH_D01G0016	AT2G17040	NAC domain containing protein 36	104418	105380	0.0415441	0	0	0	0.0229235	0.0444686	0	0
GH_D01G0017	AT4G35190	Putative lysine decarboxylase family protein	108362	109679	0.283623	0.0495068	0.100355	0.0297913	0.0248942	0.119732	0	0.0297913
GH_D01G0018	AT4G38470	ACT-like protein tyrosine kinase family protein	117954	123517	0.218616	0.228993	2.19289	0.657428	5.34819	1.61485	10.7367	0.657428
GH_D01G0019	AT2G16950	transportin 1	124467	133798	1.96695	2.60982	2.74576	3.07418	3.41209	3.60442	3.58572	3.07418
GH_D01G0020	AT2G16940	Splicing factor%2C CC1-like protein	136306	142834	13.4229	15.2758	9.22344	8.45657	10.5253	7.88251	8.26671	8.45657
GH_D01G0021	AT2G20940	transmembrane protein%2C putative (DUF1279)	143531	143938	1.42811	1.46001	1.1557	2.23244	1.1744	1.09135	2.62336	2.23244
GH_D01G0022	AT4G35100	plasma membrane intrinsic protein 3	145376	146379	1462.6	814.508	847.627	2084.97	31.5697	316.742	7.03265	2084.97
GH_D01G0023	AT1G20140	SKP1-like 4	153068	153618	5.15394	13.3865	0.268939	0.640391	0.0354944	0.575314	0.426907	0.640391
GH_D01G0024	AT4G35070	SBP (S-ribonuclease binding protein) family protein	157083	158064	0.0357335	0.0686441	0	0	0	0	0	0
GH_D01G0025	AT2G16770	Basic-leucine zipper (bZIP) transcription factor family protein	163267	164682	6.23216	5.92691	3.69985	3.05836	4.32977	4.54345	6.82932	3.05836
GH_D01G0026	AT4G38600	HECT ubiquitin protein ligase family protein KAK	168344	176764	1.46471	0.861646	1.16224	1.02981	1.46463	0.897161	1.02703	1.02981
GH_D01G0027	AT2G20990	synaptotagmin A	183581	189658	0.590059	0.241378	0.60649	0.538143	0.845635	0.40796	0.939468	0.538143
GH_D01G0028	AT4G34960	Cyclophilin-like peptidyl-prolyl cis-trans isomerase family protein	190647	193698	31.7346	23.411	28.0423	35.998	26.3278	27.8343	29.1779	35.998
GH_D01G0029	AT3G09510	Ribonuclease H-like superfamily protein	194705	195277	0.889633	0.581324	1.87805	0.414633	2.2125	0.912162	2.38545	0.414633
GH_D01G0030	AT2G17870	cold shock domain protein 3	201812	202322	41.1064	44.5995	33.7182	24.9175	36.8177	23.1749	43.1876	24.9175
GH_D01G0031	AT4G34940	armadillo repeat only 1	204186	206114	0	0.0170155	0	0	0.0180926	0	0.0206075	0
GH_D01G0032	AT3G19000	2-oxoglutarate (2OG) and Fe(II)-dependent oxygenase superfamily protein	207402	211546	0.0786428	0.754997	1.07999	2.08662	0.668193	2.76081	0.366265	2.08662
GH_D01G0033	AT2G16600	rotamase CYP 3	213306	213821	0.342387	0.277834	0.571401	0.462626	0.159931	0.0620492	0.268436	0.462626
GH_D01G0034	AT2G21250	NAD(P)-linked oxidoreductase superfamily protein	216325	219348	106.614	80.9335	102.438	83.6163	89.5731	88.6656	123.978	83.6163
GH_D01G0035	AT1G75630	vacuolar H+-pumping ATPase 16 kDa proteolipid subunit 4	223076	223297	0	0.529404	0	0.444857	0	0	0	0.444857
GH_D01G0036	AT4G38960	B-box type zinc finger family protein	238916	241020	1.1108	0.964354	2.43547	2.23615	6.54817	6.34988	8.03174	2.23615
GH_D01G0037	AT4G34660	SH3 domain-containing protein	247413	250653	3.95265	4.23351	6.43315	5.39931	4.20944	4.04212	4.43297	5.39931
GH_D01G0038	AT4G34640	squalene synthase 1	251488	255461	27.0939	23.6807	48.8285	50.3392	48.1369	48.1235	53.4923	50.3392
GH_D01G0039	AT5G07930	MEI2 C-terminal RRM only like 2	260116	262027	0	0.0228814	0	0	0	0	0	0
GH_D01G0040	AT4G39050	Kinesin motor family protein	274044	283883	7.06126	5.99642	4.22504	4.16218	3.481	3.61035	1.37956	4.16218
GH_D01G0041	AT4G39070	B-box zinc finger family protein	286200	288655	0.498163	1.86232	0.0664028	0.0796009	0	0	0	0.0796009
GH_D01G0042	AT4G39080	vacuolar proton ATPase A3	303055	310098	14.1168	9.59561	5.79411	5.16419	4.45871	4.44082	3.48358	5.16419
GH_D01G0043	AT2G16405	Transducin/WD40 repeat-like superfamily protein	312506	317112	4.32346	7.06244	2.90838	4.65242	3.17265	5.25639	2.20605	4.65242
GH_D01G0044	AT4G39100	PHD finger family protein / bromo-adjacent homology (BAH) domain-containing protein	320017	322355	0.849922	1.51448	3.62306	2.17463	4.13749	2.23561	2.66688	2.17463
GH_D01G0045	AT2G16370	thymidylate synthase 1	334561	337267	3.77591	5.47182	1.01629	0.861294	1.21288	1.14601	1.22179	0.861294
GH_D01G0046	AT4G39200	Ribosomal protein S25 family protein	338937	340960	73.3143	69.9648	46.9523	54.3061	34.7444	45.8093	51.982	54.3061
GH_D01G0047	AT1G19440	3-ketoacyl-CoA synthase 4	342936	351726	7.3027	4.98175	0.0166284	0.017891	0	0	0	0.017891
GH_D01G0048	AT1G75250	RAD-like 6	359916	360176	0	0	0	0	0	0	0	0
GH_D01G0049	AT3G24550	proline extensin-like receptor kinase 1	369617	375694	0.194528	0.0554081	1.94548	0.586684	6.97373	3.48826	7.38944	0.586684
GH_D01G0050	AT1G60995	S3 self-incompatibility locus-linked pollen protein	379059	386131	6.33341	6.56146	8.91003	10.0054	8.28282	7.95188	8.69265	10.0054
GH_D01G0051	AT1G11040	HSP40/DnaJ peptide-binding protein	389636	392189	0.44496	0.127162	0.266187	0.180956	0.419357	0.485006	0.802489	0.401084
GH_D01G0052	AT1G10950	transmembrane nine 1	393090	397193	54.5221	22.074	61.749	39.9689	52.7288	25.1091	42.0894	26.9161
GH_D01G0053	AT1G09790	COBRA-like protein 6 precursor	398371	401346	0	0	0.0257291	0	0.0569084	0.0730083	0.0152763	0.0301986
GH_D01G0054	-	-	406087	406470	0	0	0.303222	0	0	0	0	0
GH_D01G0055	AT3G18990	AP2/B3-like transcriptional factor family protein	415707	417631	7.80774	5.85913	13.1947	12.3884	10.1313	10.6382	10.7396	11.4616
GH_D01G0056	AT2G15860	BAT2 domain protein	422106	423552	0.579852	0.622159	0.611099	1.46204	0.833416	1.65313	0.364566	0.453096
GH_D01G0057	AT3G19000	2-oxoglutarate (2OG) and Fe(II)-dependent oxygenase superfamily protein	425331	427862	0	0.138114	2.01326	2.0049	2.71119	4.14656	8.41711	4.47732
GH_D01G0058	AT3G19000	2-oxoglutarate (2OG) and Fe(II)-dependent oxygenase superfamily protein	431532	433634	22.0685	19.4741	32.8424	25.4381	53.4464	45.3658	82.5478	52.4114
GH_D01G0059	AT4G33950	Protein kinase superfamily protein	434627	437550	1.06423	0.915284	1.1139	1.75814	1.99673	2.70198	1.6279	2.19249
GH_D01G0060	AT2G15820	endonuclease	440170	443174	2.13651	2.13751	0.803685	0.82137	0.995461	0.92758	1.11259	0.83268
GH_D01G0061	AT3G19090	RNA-binding protein	447952	449279	0	0.0203458	0	0	0	0	0	0
GH_D01G0062	AT4G33945	ARM repeat superfamily protein	449843	452353	9.23014	10.5794	10.4578	10.3196	7.01398	6.5282	6.84377	7.53758
GH_D01G0063	AT4G33940	RING/U-box superfamily protein	453754	457881	6.47411	8.84225	7.95989	6.86124	4.75307	7.14795	4.00032	6.8158
GH_D01G0064	AT2G15760	calmodulin-binding protein (DUF1645)	465998	467005	0.0115921	0	0	0	0.0818695	0	0	0
GH_D01G0065	AT1G49620	Cyclin-dependent kinase inhibitor family protein	479674	480689	0	0.0622179	0	0	0	0	0	0
GH_D01G0066	AT2G15695	peptide methionine sulfoxide reductase (Protein of unknown function DUF829%2C transmembrane 53)	483460	487898	3.28791	3.615	8.31459	8.10656	9.10016	7.26252	9.99718	8.04924
GH_D01G0067	AT3G19184	AP2/B3-like transcriptional factor family protein	490407	493088	0.306661	0.191666	0.0269812	0.0160192	0	0.0779012	0	0.0316682
GH_D01G0068	AT1G49670	ARP protein (REF)	493526	500419	12.6575	7.98948	20.3496	19.223	14.0714	14.365	12.9907	15.9047
GH_D01G0069	AT1G49670	ARP protein (REF)	506590	513516	37.207	21.5101	0.322803	0.312929	2.67949	1.42295	0.988136	1.08246
GH_D01G0070	AT3G19230	Leucine-rich repeat (LRR) family protein	516815	534648	0	0	0	0	0	0	0	0
GH_D01G0071	AT4G34412	EKC/KEOPS complex subunit tprkb-like protein	536237	538072	9.87574	5.05681	10.1807	7.50372	7.36042	10.8323	11.0987	7.37761
GH_D01G0072	AT3G19240	Vacuolar import/degradation%2C Vid27-related protein	541102	543761	32.4099	34.2529	39.1553	31.1024	31.8567	35.1591	53.9122	34.2698
GH_D01G0073	AT3G19280	fucosyltransferase 11	545028	549638	1.87035	1.80529	1.81989	3.39834	1.40552	1.94768	0.944018	1.98621
GH_D01G0074	AT4G33980	hypothetical protein	551258	554252	1.0719	0.986291	0.295515	1.41426	0.158639	0.573121	0.210056	0.900908
GH_D01G0075	AT2G09990	Ribosomal protein S5 domain 2-like superfamily protein	557934	558371	128.441	104.223	196.65	162.583	92.141	109.875	113.269	121.798
GH_D01G0076	AT3G04070	NAC domain containing protein 47	560024	563024	0	0	0	0	0	0	0	0
GH_D01G0077	AT1G49750	Leucine-rich repeat (LRR) family protein	565400	566938	0.250348	0	0.0562815	0	0.0107244	0.020804	0	0.011072
GH_D01G0078	AT3G19420	PTEN 2	582570	587402	14.9931	14.1764	18.6195	16.0355	17.7357	16.6743	20.846	17.9564
GH_D01G0079	AT4G34150	Calcium-dependent lipid-binding (CaLB domain) family protein	587451	591410	18.4689	19.4558	26.1296	26.275	20.3205	20.6284	28.7056	21.6975
GH_D01G0080	AT4G35220	Cyclase family protein	592362	596845	17.6121	12.5289	14.066	15.1611	12.3387	9.78558	14.2669	8.78093
GH_D01G0081	AT4G35220	Cyclase family protein	598649	602196	4.52063	3.30212	0.429495	0.686609	0.621572	0.773555	1.06691	0.440544
GH_D01G0082	AT2G15320	Leucine-rich repeat (LRR) family protein	609677	618001	0.11883	0.0792178	0	0.115277	0.0133884	0.0466047	0.0433072	0.118845
GH_D01G0083	AT4G34215	carbohydrate esterase%2C putative (DUF303)	619432	621071	49.0459	23.5768	47.9702	35.1788	30.6554	24.3339	29.1325	20.2968
GH_D01G0084	AT4G37260	myb domain protein 73	627807	628535	0.381038	0.653582	0.52563	0.163599	0.214139	0.0430129	0.705318	0.107124
GH_D01G0085	AT2G15240	UNC-50 family protein	630820	636141	1.17825	0.844379	3.2019	2.40109	3.46822	2.94107	3.02264	1.35631
GH_D01G0086	AT3G19440	Pseudouridine synthase family protein	636878	640218	0.637569	1.44174	0.281243	1.4337	0.502401	1.26332	0.550133	0.917529
GH_D01G0087	AT2G15220	Plant basic secretory protein (BSP) family protein	649974	650681	0.0966028	0.180656	0.171764	0.0842256	0.917902	0.918188	0.923276	1.0123
GH_D01G0088	AT2G14835	RING/U-box superfamily protein	658827	663463	20.948	15.3756	28.1645	24.4335	31.1821	33.1388	30.6698	27.9343
GH_D01G0089	AT2G14740	vaculolar sorting receptor 3	665460	671325	14.5001	23.9745	12.857	19.5044	10.0983	14.0283	18.2615	19.8732
GH_D01G0090	AT1G60080	3'-5'-exoribonuclease family protein	674496	678414	0	1.38572	0	0.275737	0	0.134708	0	0.489247
GH_D01G0091	AT3G57880	Calcium-dependent lipid-binding (CaLB domain) plant phosphoribosyltransferase family protein	681548	683670	0	0	0	0	0	0	0	0
GH_D01G0092	-	-	687431	687937	0	0	0.0328085	0	0	0	0	0
GH_D01G0093	-	-	710455	711132	0	0	0	0	0	0	0	0
GH_D01G0094	-	-	723779	723976	0	0	0	0	0	0	0	0
GH_D01G0095	AT3G19640	magnesium transporter 4	728400	731888	27.3238	19.0923	32.9595	20.2414	26.4328	17.5106	33.7437	21.473
GH_D01G0096	AT1G17870	ethylene-dependent gravitropism-deficient and yellow-green-like 3	733015	736465	0.484395	0.785949	0.575268	0.261735	0.592746	0.392008	0.387172	0.299896
GH_D01G0097	-	-	738743	739315	0.0377931	0.0362177	0	0	0	0	0	0.0297378
GH_D01G0098	AT1G50030	target of rapamycin	740219	760407	2.26397	2.67141	2.70587	2.79859	2.68301	2.33325	1.77375	2.1579
GH_D01G0099	AT1G47530	MATE efflux family protein	762795	769448	0	0	132.777	3.31213	111.821	0.414756	13.3317	0.122993
GH_D01G0100	AT3G18830	polyol/monosaccharide transporter 5	774858	777644	0	0.00644094	0.0206504	0.0616533	0.0512256	0.00973197	0	0.0211543
GH_D01G0101	AT3G18830	polyol/monosaccharide transporter 5	778533	781652	0.0519308	0.0991388	0.168283	0.0247763	0.124812	0.00978664	0	0.181037
GH_D01G0102	AT3G18830	polyol/monosaccharide transporter 5	785219	786181	0.133145	0.0323251	0.732092	0.0205105	0.797312	0	0.452273	0
GH_D01G0103	AT3G18830	polyol/monosaccharide transporter 5	787715	790384	0.0400837	0.289328	0.0443493	0.100374	0.0349727	0.232705	0.0125956	0.288845
GH_D01G0104	AT1G73150	global transcription factor group E3	796089	797935	46.1549	36.8454	45.9468	37.0751	53.1069	35.812	41.7693	32.31
GH_D01G0105	AT1G63110	GPI transamidase subunit PIG-U	800339	804996	8.12115	5.33545	11.02	7.43493	8.90765	4.69168	8.12539	5.92409
GH_D01G0106	AT1G62970	Chaperone DnaJ-domain superfamily protein	806814	808418	3.54939	3.15424	1.32346	1.00209	1.34551	1.24626	0.851705	1.47147
GH_D01G0107	AT3G05660	receptor like protein 33	812985	813383	0.696972	0.40707	0.52187	0.348409	0.782491	0.63367	0.298886	0.92882
GH_D01G0108	AT4G38495	chromatin-remodeling complex subunit	814224	815596	5.95621	4.27506	12.9961	12.422	13.7026	12.1208	20.1888	12.1925
GH_D01G0109	AT4G10170	SNARE-like superfamily protein	819029	819859	4.97079	7.65193	6.48803	4.99256	7.70222	7.68201	8.46517	7.59431
GH_D01G0110	AT5G64360	Chaperone DnaJ-domain superfamily protein	821579	823564	4.05542	3.38774	1.54931	2.09036	2.02301	2.74794	1.39689	2.30721
GH_D01G0111	AT1G35160	GF14 protein phi chain	825496	827457	96.6695	94.9922	124.944	122.775	74.3396	84.3596	131.19	111.19
GH_D01G0112	AT1G02170	metacaspase 1	830870	834517	0	0	0	0	0	0	0	0
GH_D01G0113	AT5G64240	metacaspase 3	836834	840418	0.351315	4.17112	0.0969696	0.171044	0.0472919	0	0	1.15275
GH_D01G0114	AT1G78160	pumilio 7	846421	849392	18.8538	14.6366	34.3491	38.5614	39.4434	51.5691	45.4277	42.1844
GH_D01G0115	AT5G40990	GDSL lipase 1	851737	855584	0	0	0	0	0	0	0	0
GH_D01G0116	AT5G64120	Peroxidase superfamily protein	857262	859112	0.0631156	0.0371393	0.0341208	0	0	0	0	0
GH_D01G0117	AT5G48905	low-molecular-weight cysteine-rich 12	861798	862200	0.0469271	0	0	0	0	0	0	0
GH_D01G0118	AT5G48905	low-molecular-weight cysteine-rich 12	867238	867639	0.213982	0	0	0	0	0	0	0
GH_D01G0119	AT5G48905	low-molecular-weight cysteine-rich 12	873223	873624	0.0400425	0.187097	0	0	0	0	0	0
GH_D01G0120	AT5G48905	low-molecular-weight cysteine-rich 12	886276	886690	0.737064	0.970355	0	0	0.147756	0	0.0793262	0.0784073
GH_D01G0121	AT5G64090	hyccin	889153	890460	34.3963	32.5851	43.9169	48.2905	31.7407	32.0525	32.5825	36.0851
GH_D01G0122	AT1G03050	ENTH/ANTH/VHS superfamily protein	894217	896566	0	0	0	0	0	0	0	0
GH_D01G0123	AT3G43660	Vacuolar iron transporter (VIT) family protein	897701	898345	0.018116	0.0561408	0	0	0	0	0	0
GH_D01G0124	-	-	923519	923812	0	0	0	0	0	0	0	0
GH_D01G0125	-	-	930406	951587	0	0	0	0	0	0.0421457	0	0
GH_D01G0126	AT4G35300	tonoplast monosaccharide transporter2	953009	956846	1.56169	4.60822	1.19405	4.50893	2.61857	4.8826	1.8125	6.78165
GH_D01G0127	AT4G38225	glycerol kinase	957815	961329	7.82331	6.39537	7.85331	6.11084	11.405	14.9236	11.7333	12.241
GH_D01G0128	AT5G64050	glutamate tRNA synthetase	971741	976450	15.7371	15.6088	57.3989	29.6663	89.9836	44.7848	95.2425	46.1601
GH_D01G0129	AT1G76490	hydroxy methylglutaryl CoA reductase 1	982237	985287	25.0077	20.1517	9.70733	11.1869	9.32947	9.2974	9.51277	9.72043
GH_D01G0130	AT4G38130	histone deacetylase 1	986808	990531	18.0876	14.5187	6.80779	7.23492	6.57564	5.99762	5.6951	9.11996
GH_D01G0131	AT5G08390	Transducin/WD40 repeat-like superfamily protein	992023	998734	8.01271	5.18183	3.92046	3.40173	5.04991	4.12305	3.23261	2.66948
GH_D01G0132	AT1G50370	Calcineurin-like metallo-phosphoesterase superfamily protein	1005064	1008274	9.77265	7.73066	4.77332	3.0659	4.76637	2.51553	5.28138	3.11388
GH_D01G0133	AT3G20000	translocase of the outer mitochondrial membrane 40	1010515	1014284	26.0406	5.72636	12.4697	1.80194	9.84025	2.31773	11.8314	1.51816
GH_D01G0134	-	-	1016997	1017581	2.4967	4.29857	0.788345	1.08526	0.715908	0.815874	0.508371	2.25853
GH_D01G0135	AT1G05460	P-loop containing nucleoside triphosphate hydrolases superfamily protein	1017648	1020934	1.39902	0.965538	0.552263	0.135966	0.608825	0.17345	0.499891	0.373897
GH_D01G0136	AT3G26410	tRNA modification 11 protein	1021736	1025047	2.93981	2.24376	1.28751	2.36643	1.18784	1.99759	1.66525	1.45856
GH_D01G0137	AT5G23290	prefoldin 5	1026722	1028352	21.6553	19.3153	13.5469	12.1876	12.0952	14.5169	17.4372	15.2889
GH_D01G0138	AT3G19910	RING/U-box superfamily protein	1032415	1035300	24.5778	15.858	32.1751	29.2586	28.1906	26.5757	36.7142	29.4775
GH_D01G0139	AT5G23240	DNAJ heat shock N-terminal domain-containing protein	1036678	1039441	0.0400494	0.184094	0.0895341	1.05016	0.254123	1.52099	1.58029	0.8486
GH_D01G0140	AT5G08290	mRNA splicing factor%2C thioredoxin-like U5 snRNP	1040303	1042699	0	0	1.95757	9.89716	1.3225	6.34445	4.66211	2.07363
GH_D01G0141	AT5G08200	peptidoglycan-binding LysM domain-containing protein	1043534	1046725	0.0175848	0.0776831	0.0779021	0.157756	0.0632203	0.0847021	0.0701091	0.0516493
GH_D01G0142	AT3G18610	nucleolin like 2	1048015	1052556	23.7371	20.2584	13.5167	10.2084	9.84936	7.581	7.95476	11.1881
GH_D01G0143	AT3G17820	glutamine synthetase 1.3	1055148	1062102	0	0	0.0465935	0.0558544	0.0308214	0	0	0
GH_D01G0144	AT3G13530	mitogen-activated protein kinase kinase kinase 7	1064372	1076471	1.93158	3.09293	2.28353	3.00123	2.54474	2.94613	1.90468	2.85824
GH_D01G0145	AT3G19760	eukaryotic initiation factor 4A-III	1077495	1080065	21.5664	20.5601	15.7842	14.6652	14.3737	15.6551	22.842	17.3851
GH_D01G0146	AT4G23180	cysteine-rich RLK (RECEPTOR-like protein kinase) 10	1081042	1086904	0.481859	0.201451	0.0695313	0	0.114788	0.0311539	0.0294985	0.0447919
GH_D01G0147	AT3G21820	histone-lysine N-methyltransferase ATXR2	1089213	1092860	4.40302	3.35857	3.19607	2.91121	2.81213	3.17012	2.79766	3.35082
GH_D01G0148	AT5G35730	EXS (ERD1/XPR1/SYG1) family protein	1094440	1101119	1.79883	2.34877	2.81281	3.27148	3.58254	2.70558	2.20665	3.51781
GH_D01G0149	AT5G54680	basic helix-loop-helix (bHLH) DNA-binding superfamily protein	1105273	1107037	18.7284	18.2592	40.434	30.4215	22.6895	16.8519	33.8761	29.0239
GH_D01G0150	AT5G13270	Pentatricopeptide repeat (PPR) superfamily protein	1111390	1113657	0.314197	0.302235	0.445904	0.315013	0.492424	0.469131	0.428273	0.295659
D01_90	SSR-marker	-	1111385	1111648

## Sheet: Table S8
Table S8 Information of promoter region SNP mutations of candidate genes
Gene ID	Position of ATG upstream(bp)	Ref.	LMY22 Genotype	LY343 Genotype
GH_D01G0052	-843	T	TT	GG
GH_D01G0052	-828	G	GG	AA
GH_D01G0052	-541	T	TT	CC
GH_D01G0052	-467	G	GG	TT
GH_D01G0052	-464	G	GG	CC
GH_D01G0095	-29	T	TT	AA
GH_D01G0095	-327	A	AA	GG
GH_D01G0095	-387	G	GG	AA
GH_D01G0095	-396	A	AA	GG
GH_D01G0095	-486	G	AA	GG
GH_D01G0095	-523	C	CC	TT
GH_D01G0095	-556	A	AA	CC
GH_D01G0095	-622	A	GG	AA
GH_D01G0095	-685	G	GG	AA
GH_D01G0095	-729	G	AA	GG
GH_D01G0095	-769	A	AA	TT
GH_D01G0095	-819	T	AA	TT
GH_D01G0099	-557	T	TT	CC
GH_D01G0099	-905	A	AA	GG
GH_D01G0128	-920	G	GG	AA
GH_D01G0128	-919	A	AA	GG
GH_D01G0128	-643	T	TT	CC
GH_D01G0128	-533	C	CC	TT
GH_D01G0128	-250	G	GG	AA
GH_D01G0128	-227	A	AA	GG
GH_D01G0133	-275	A	AA	GG
GH_D01G0133	-70	C	CC	TT
GH_D01G0133	-4	T	TT	AA

## Sheet: Table S9
Table S9 Summary of the eight SL15 DEG clusters
Gene_ID	Cluster
GH_A01G0022	1
GH_A01G0071	1
GH_A01G0646	1
GH_A01G0653	1
GH_A01G0975	1
GH_A01G1126	1
GH_A01G1129	1
GH_A01G1335	1
GH_A01G1586	1
GH_A01G1592	1
GH_A01G1663	1
GH_A01G1941	1
GH_A01G2028	1
GH_A01G2258	1
GH_A01G2269	1
GH_A01G2451	1
GH_A01G2466	1
GH_A01G2500	1
GH_A02G0059	1
GH_A02G0291	1
GH_A02G0345	1
GH_A02G0349	1
GH_A02G0600	1
GH_A02G0718	1
GH_A02G0967	1
GH_A02G1036	1
GH_A02G1321	1
GH_A02G1495	1
GH_A02G1518	1
GH_A02G1535	1
GH_A02G1691	1
GH_A02G1773	1
GH_A02G1996	1
GH_A02G2056	1
GH_A03G0083	1
GH_A03G0339	1
GH_A03G0371	1
GH_A03G0441	1
GH_A03G0448	1
GH_A03G0462	1
GH_A03G0477	1
GH_A03G0749	1
GH_A03G0838	1
GH_A03G0856	1
GH_A03G0926	1
GH_A03G1255	1
GH_A03G1290	1
GH_A03G1411	1
GH_A03G1605	1
GH_A03G1657	1
GH_A03G1863	1
GH_A03G1953	1
GH_A03G2028	1
GH_A03G2125	1
GH_A03G2184	1
GH_A03G2186	1
GH_A03G2262	1
GH_A03G2292	1
GH_A04G0016	1
GH_A04G0138	1
GH_A04G0275	1
GH_A04G0288	1
GH_A04G0534	1
GH_A04G0866	1
GH_A04G0940	1
GH_A04G1174	1
GH_A04G1227	1
GH_A04G1419	1
GH_A04G1617	1
GH_A04G1631	1
GH_A05G0044	1
GH_A05G0121	1
GH_A05G0124	1
GH_A05G0270	1
GH_A05G0271	1
GH_A05G0336	1
GH_A05G0403	1
GH_A05G0404	1
GH_A05G0630	1
GH_A05G0653	1
GH_A05G0712	1
GH_A05G0750	1
GH_A05G0874	1
GH_A05G0899	1
GH_A05G0919	1
GH_A05G0923	1
GH_A05G0924	1
GH_A05G0959	1
GH_A05G0965	1
GH_A05G0998	1
GH_A05G1072	1
GH_A05G1118	1
GH_A05G1119	1
GH_A05G1129	1
GH_A05G1187	1
GH_A05G1337	1
GH_A05G1377	1
GH_A05G1391	1
GH_A05G1393	1
GH_A05G1395	1
GH_A05G1602	1
GH_A05G1668	1
GH_A05G1970	1
GH_A05G1991	1
GH_A05G2054	1
GH_A05G2247	1
GH_A05G2252	1
GH_A05G2284	1
GH_A05G2466	1
GH_A05G2539	1
GH_A05G2633	1
GH_A05G2640	1
GH_A05G2694	1
GH_A05G2979	1
GH_A05G3394	1
GH_A05G3478	1
GH_A05G3585	1
GH_A05G3644	1
GH_A05G3897	1
GH_A05G4027	1
GH_A05G4049	1
GH_A05G4171	1
GH_A05G4204	1
GH_A06G0204	1
GH_A06G0295	1
GH_A06G0301	1
GH_A06G0532	1
GH_A06G0664	1
GH_A06G0876	1
GH_A06G1375	1
GH_A06G1418	1
GH_A06G1674	1
GH_A06G1786	1
GH_A06G2384	1
GH_A07G0032	1
GH_A07G0094	1
GH_A07G0176	1
GH_A07G0216	1
GH_A07G0388	1
GH_A07G0431	1
GH_A07G0648	1
GH_A07G0736	1
GH_A07G0767	1
GH_A07G0829	1
GH_A07G0895	1
GH_A07G1023	1
GH_A07G1115	1
GH_A07G1119	1
GH_A07G1234	1
GH_A07G1603	1
GH_A07G1658	1
GH_A07G1712	1
GH_A07G2020	1
GH_A07G2061	1
GH_A07G2120	1
GH_A07G2151	1
GH_A07G2167	1
GH_A07G2169	1
GH_A07G2214	1
GH_A07G2243	1
GH_A07G2393	1
GH_A08G0058	1
GH_A08G0107	1
GH_A08G0145	1
GH_A08G0222	1
GH_A08G0306	1
GH_A08G0516	1
GH_A08G0595	1
GH_A08G0766	1
GH_A08G0853	1
GH_A08G0860	1
GH_A08G1103	1
GH_A08G1214	1
GH_A08G1312	1
GH_A08G1847	1
GH_A08G1856	1
GH_A08G1886	1
GH_A08G2076	1
GH_A08G2085	1
GH_A08G2182	1
GH_A08G2277	1
GH_A08G2389	1
GH_A08G2662	1
GH_A08G2668	1
GH_A08G2766	1
GH_A08G2821	1
GH_A08G2825	1
GH_A08G2852	1
GH_A08G2858	1
GH_A08G2859	1
GH_A09G0012	1
GH_A09G0451	1
GH_A09G1094	1
GH_A09G1236	1
GH_A09G1321	1
GH_A09G1553	1
GH_A09G1610	1
GH_A09G1633	1
GH_A09G1801	1
GH_A09G1802	1
GH_A09G1990	1
GH_A09G2067	1
GH_A09G2182	1
GH_A09G2245	1
GH_A09G2422	1
GH_A09G2433	1
GH_A09G2506	1
GH_A09G2581	1
GH_A09G2656	1
GH_A09G2687	1
GH_A09G2715	1
GH_A10G0029	1
GH_A10G0111	1
GH_A10G0240	1
GH_A10G0419	1
GH_A10G0724	1
GH_A10G0854	1
GH_A10G1044	1
GH_A10G1096	1
GH_A10G1179	1
GH_A10G1669	1
GH_A10G1845	1
GH_A10G1865	1
GH_A10G1887	1
GH_A10G1908	1
GH_A10G2000	1
GH_A10G2137	1
GH_A10G2421	1
GH_A11G0188	1
GH_A11G0269	1
GH_A11G0385	1
GH_A11G0524	1
GH_A11G0625	1
GH_A11G0664	1
GH_A11G1087	1
GH_A11G1105	1
GH_A11G1203	1
GH_A11G1295	1
GH_A11G1330	1
GH_A11G1373	1
GH_A11G1488	1
GH_A11G1601	1
GH_A11G1953	1
GH_A11G1954	1
GH_A11G2023	1
GH_A11G2246	1
GH_A11G2420	1
GH_A11G2584	1
GH_A11G2759	1
GH_A11G2950	1
GH_A11G2993	1
GH_A11G2996	1
GH_A11G3042	1
GH_A11G3180	1
GH_A11G3384	1
GH_A11G3417	1
GH_A11G3553	1
GH_A11G3703	1
GH_A12G0002	1
GH_A12G0092	1
GH_A12G0204	1
GH_A12G0209	1
GH_A12G0210	1
GH_A12G0608	1
GH_A12G0746	1
GH_A12G0762	1
GH_A12G0933	1
GH_A12G1050	1
GH_A12G1220	1
GH_A12G1546	1
GH_A12G1549	1
GH_A12G1602	1
GH_A12G1973	1
GH_A12G1987	1
GH_A12G2032	1
GH_A12G2185	1
GH_A12G2311	1
GH_A12G2375	1
GH_A12G2510	1
GH_A12G2538	1
GH_A12G2539	1
GH_A12G2751	1
GH_A12G2759	1
GH_A12G2792	1
GH_A12G2821	1
GH_A12G2833	1
GH_A12G2870	1
GH_A12G2941	1
GH_A13G0454	1
GH_A13G0807	1
GH_A13G0971	1
GH_A13G1062	1
GH_A13G1284	1
GH_A13G1389	1
GH_A13G1429	1
GH_A13G1636	1
GH_A13G1899	1
GH_A13G2105	1
GH_A13G2248	1
GH_A13G2547	1
GH_A13G2611	1
GH_D01G0022	1
GH_D01G0026	1
GH_D01G0028	1
GH_D01G0033	1
GH_D01G0037	1
GH_D01G0052	1
GH_D01G0073	1
GH_D01G0074	1
GH_D01G0075	1
GH_D01G0079	1
GH_D01G0080	1
GH_D01G0082	1
GH_D01G0083	1
GH_D01G0098	1
GH_D01G0099	1
GH_D01G0100	1
GH_D01G0104	1
GH_D01G0105	1
GH_D01G0111	1
GH_D01G0121	1
GH_D01G0136	1
GH_D01G0140	1
GH_D01G0141	1
GH_D01G0143	1
GH_D01G0149	1
GH_D01G0195	1
GH_D01G0196	1
GH_D01G0203	1
GH_D01G0204	1
GH_D01G0213	1
GH_D01G0241	1
GH_D01G0266	1
GH_D01G0267	1
GH_D01G0273	1
GH_D01G0278	1
GH_D01G0504	1
GH_D01G0655	1
GH_D01G0758	1
GH_D01G0777	1
GH_D01G1536	1
GH_D01G1612	1
GH_D01G1679	1
GH_D01G1717	1
GH_D01G1896	1
GH_D01G1929	1
GH_D01G1941	1
GH_D01G1956	1
GH_D01G2018	1
GH_D01G2029	1
GH_D01G2045	1
GH_D01G2287	1
GH_D01G2353	1
GH_D01G2408	1
GH_D01G2431	1
GH_D02G0114	1
GH_D02G0115	1
GH_D02G0204	1
GH_D02G0210	1
GH_D02G0274	1
GH_D02G0370	1
GH_D02G0373	1
GH_D02G0571	1
GH_D02G0802	1
GH_D02G0820	1
GH_D02G0935	1
GH_D02G0951	1
GH_D02G1016	1
GH_D02G1068	1
GH_D02G1237	1
GH_D02G1272	1
GH_D02G1567	1
GH_D02G1775	1
GH_D02G1818	1
GH_D02G1823	1
GH_D02G1981	1
GH_D02G1999	1
GH_D02G2141	1
GH_D02G2176	1
GH_D02G2202	1
GH_D03G0009	1
GH_D03G0096	1
GH_D03G0238	1
GH_D03G0247	1
GH_D03G0309	1
GH_D03G0313	1
GH_D03G0513	1
GH_D03G0565	1
GH_D03G0964	1
GH_D03G0992	1
GH_D03G1117	1
GH_D03G1173	1
GH_D03G1220	1
GH_D03G1282	1
GH_D03G1499	1
GH_D03G1536	1
GH_D03G1602	1
GH_D03G1634	1
GH_D03G1646	1
GH_D03G1667	1
GH_D03G1673	1
GH_D03G1827	1
GH_D03G1860	1
GH_D04G0016	1
GH_D04G0136	1
GH_D04G0153	1
GH_D04G0326	1
GH_D04G0461	1
GH_D04G0733	1
GH_D04G0861	1
GH_D04G1047	1
GH_D04G1759	1
GH_D04G2064	1
GH_D05G0251	1
GH_D05G0356	1
GH_D05G0405	1
GH_D05G0406	1
GH_D05G0469	1
GH_D05G0507	1
GH_D05G0535	1
GH_D05G0568	1
GH_D05G0651	1
GH_D05G0737	1
GH_D05G0842	1
GH_D05G0911	1
GH_D05G0915	1
GH_D05G0916	1
GH_D05G0951	1
GH_D05G1083	1
GH_D05G1114	1
GH_D05G1219	1
GH_D05G1226	1
GH_D05G1235	1
GH_D05G1270	1
GH_D05G1371	1
GH_D05G1629	1
GH_D05G1935	1
GH_D05G2052	1
GH_D05G2085	1
GH_D05G2237	1
GH_D05G2276	1
GH_D05G2305	1
GH_D05G2460	1
GH_D05G2656	1
GH_D05G2684	1
GH_D05G2939	1
GH_D05G3112	1
GH_D05G3809	1
GH_D05G3900	1
GH_D05G3927	1
GH_D05G4006	1
GH_D05G4103	1
GH_D06G0019	1
GH_D06G0200	1
GH_D06G0337	1
GH_D06G0468	1
GH_D06G0531	1
GH_D06G0727	1
GH_D06G0738	1
GH_D06G0910	1
GH_D06G0919	1
GH_D06G1108	1
GH_D06G1152	1
GH_D06G1445	1
GH_D06G1541	1
GH_D06G1548	1
GH_D06G1762	1
GH_D06G1818	1
GH_D06G1866	1
GH_D06G1939	1
GH_D06G2114	1
GH_D06G2326	1
GH_D07G0193	1
GH_D07G0269	1
GH_D07G0761	1
GH_D07G0802	1
GH_D07G0862	1
GH_D07G1079	1
GH_D07G1101	1
GH_D07G1107	1
GH_D07G1198	1
GH_D07G1379	1
GH_D07G1390	1
GH_D07G1421	1
GH_D07G1465	1
GH_D07G1710	1
GH_D07G1714	1
GH_D07G1719	1
GH_D07G1721	1
GH_D07G1973	1
GH_D07G2083	1
GH_D07G2275	1
GH_D07G2433	1
GH_D08G0013	1
GH_D08G0060	1
GH_D08G0111	1
GH_D08G0119	1
GH_D08G0151	1
GH_D08G0175	1
GH_D08G0235	1
GH_D08G0484	1
GH_D08G0516	1
GH_D08G0538	1
GH_D08G0684	1
GH_D08G0729	1
GH_D08G1012	1
GH_D08G1199	1
GH_D08G1219	1
GH_D08G1402	1
GH_D08G1425	1
GH_D08G1541	1
GH_D08G1684	1
GH_D08G1709	1
GH_D08G1840	1
GH_D08G1868	1
GH_D08G1979	1
GH_D08G2099	1
GH_D08G2286	1
GH_D08G2412	1
GH_D08G2798	1
GH_D09G0084	1
GH_D09G0373	1
GH_D09G0907	1
GH_D09G0958	1
GH_D09G1535	1
GH_D09G1662	1
GH_D09G1886	1
GH_D09G1937	1
GH_D09G2215	1
GH_D09G2232	1
GH_D09G2300	1
GH_D09G2304	1
GH_D09G2344	1
GH_D09G2360	1
GH_D09G2362	1
GH_D09G2389	1
GH_D09G2441	1
GH_D09G2578	1
GH_D10G0005	1
GH_D10G0105	1
GH_D10G0189	1
GH_D10G0223	1
GH_D10G0229	1
GH_D10G0243	1
GH_D10G0252	1
GH_D10G0298	1
GH_D10G0346	1
GH_D10G0497	1
GH_D10G0658	1
GH_D10G1078	1
GH_D10G1169	1
GH_D10G1192	1
GH_D10G1465	1
GH_D10G1696	1
GH_D10G1702	1
GH_D10G1751	1
GH_D10G1951	1
GH_D10G2023	1
GH_D10G2241	1
GH_D10G2305	1
GH_D10G2445	1
GH_D10G2647	1
GH_D11G0125	1
GH_D11G0137	1
GH_D11G0464	1
GH_D11G0546	1
GH_D11G0595	1
GH_D11G0613	1
GH_D11G0677	1
GH_D11G0695	1
GH_D11G0820	1
GH_D11G1047	1
GH_D11G1116	1
GH_D11G1119	1
GH_D11G1136	1
GH_D11G1234	1
GH_D11G1514	1
GH_D11G1572	1
GH_D11G1643	1
GH_D11G1833	1
GH_D11G1836	1
GH_D11G1912	1
GH_D11G1985	1
GH_D11G2128	1
GH_D11G2136	1
GH_D11G2200	1
GH_D11G2486	1
GH_D11G2528	1
GH_D11G2602	1
GH_D11G2654	1
GH_D11G2656	1
GH_D11G2887	1
GH_D11G2919	1
GH_D11G2980	1
GH_D11G3022	1
GH_D11G3116	1
GH_D11G3443	1
GH_D11G3578	1
GH_D11G3773	1
GH_D12G0080	1
GH_D12G0185	1
GH_D12G0217	1
GH_D12G0256	1
GH_D12G0262	1
GH_D12G0513	1
GH_D12G0554	1
GH_D12G0871	1
GH_D12G0892	1
GH_D12G0955	1
GH_D12G0995	1
GH_D12G1037	1
GH_D12G1226	1
GH_D12G1423	1
GH_D12G1538	1
GH_D12G1539	1
GH_D12G1606	1
GH_D12G1917	1
GH_D12G2064	1
GH_D12G2305	1
GH_D12G2485	1
GH_D12G2819	1
GH_D12G2900	1
GH_D12G2908	1
GH_D12G2993	1
GH_D13G0248	1
GH_D13G0302	1
GH_D13G0339	1
GH_D13G0504	1
GH_D13G0601	1
GH_D13G0877	1
GH_D13G0902	1
GH_D13G0953	1
GH_D13G1014	1
GH_D13G1220	1
GH_D13G1221	1
GH_D13G1367	1
GH_D13G1368	1
GH_D13G1594	1
GH_D13G1823	1
GH_D13G1904	1
GH_D13G1914	1
GH_D13G2083	1
GH_D13G2158	1
GH_D13G2294	1
GH_D13G2350	1
GH_D13G2495	1
GH_A01G0006	2
GH_A01G0007	2
GH_A01G0040	2
GH_A01G0095	2
GH_A01G0238	2
GH_A01G0259	2
GH_A01G0317	2
GH_A01G0347	2
GH_A01G0369	2
GH_A01G0385	2
GH_A01G0397	2
GH_A01G0442	2
GH_A01G0459	2
GH_A01G0493	2
GH_A01G0548	2
GH_A01G0634	2
GH_A01G0636	2
GH_A01G0638	2
GH_A01G0643	2
GH_A01G0666	2
GH_A01G0764	2
GH_A01G0824	2
GH_A01G0873	2
GH_A01G0890	2
GH_A01G0895	2
GH_A01G0911	2
GH_A01G1020	2
GH_A01G1066	2
GH_A01G1104	2
GH_A01G1134	2
GH_A01G1183	2
GH_A01G1299	2
GH_A01G1303	2
GH_A01G1310	2
GH_A01G1342	2
GH_A01G1407	2
GH_A01G1461	2
GH_A01G1556	2
GH_A01G1559	2
GH_A01G1664	2
GH_A01G1733	2
GH_A01G1756	2
GH_A01G1762	2
GH_A01G1790	2
GH_A01G1883	2
GH_A01G1897	2
GH_A01G1959	2
GH_A01G1963	2
GH_A01G2012	2
GH_A01G2030	2
GH_A01G2041	2
GH_A01G2112	2
GH_A01G2132	2
GH_A01G2145	2
GH_A01G2210	2
GH_A01G2228	2
GH_A01G2259	2
GH_A01G2295	2
GH_A01G2296	2
GH_A01G2305	2
GH_A01G2320	2
GH_A01G2406	2
GH_A01G2431	2
GH_A01G2496	2
GH_A02G0021	2
GH_A02G0052	2
GH_A02G0055	2
GH_A02G0126	2
GH_A02G0151	2
GH_A02G0152	2
GH_A02G0169	2
GH_A02G0178	2
GH_A02G0204	2
GH_A02G0212	2
GH_A02G0320	2
GH_A02G0321	2
GH_A02G0327	2
GH_A02G0328	2
GH_A02G0384	2
GH_A02G0410	2
GH_A02G0536	2
GH_A02G0632	2
GH_A02G0731	2
GH_A02G0733	2
GH_A02G0841	2
GH_A02G0894	2
GH_A02G0895	2
GH_A02G0918	2
GH_A02G1082	2
GH_A02G1134	2
GH_A02G1421	2
GH_A02G1427	2
GH_A02G1484	2
GH_A02G1569	2
GH_A02G1632	2
GH_A02G1696	2
GH_A02G1720	2
GH_A02G1725	2
GH_A02G1737	2
GH_A02G1771	2
GH_A02G1812	2
GH_A02G1863	2
GH_A02G1872	2
GH_A02G1904	2
GH_A02G1991	2
GH_A02G2022	2
GH_A02G2035	2
GH_A02G2044	2
GH_A02G2062	2
GH_A03G0054	2
GH_A03G0112	2
GH_A03G0125	2
GH_A03G0156	2
GH_A03G0221	2
GH_A03G0269	2
GH_A03G0325	2
GH_A03G0346	2
GH_A03G0401	2
GH_A03G0449	2
GH_A03G0487	2
GH_A03G0510	2
GH_A03G0554	2
GH_A03G0588	2
GH_A03G0596	2
GH_A03G0700	2
GH_A03G0757	2
GH_A03G0790	2
GH_A03G1001	2
GH_A03G1045	2
GH_A03G1056	2
GH_A03G1065	2
GH_A03G1075	2
GH_A03G1118	2
GH_A03G1198	2
GH_A03G1237	2
GH_A03G1393	2
GH_A03G1517	2
GH_A03G1686	2
GH_A03G1732	2
GH_A03G1861	2
GH_A03G1879	2
GH_A03G1881	2
GH_A03G1925	2
GH_A03G1931	2
GH_A03G1962	2
GH_A03G2049	2
GH_A03G2050	2
GH_A03G2112	2
GH_A03G2127	2
GH_A03G2155	2
GH_A03G2185	2
GH_A03G2274	2
GH_A03G2275	2
GH_A03G2444	2
GH_A04G0250	2
GH_A04G0278	2
GH_A04G0279	2
GH_A04G0292	2
GH_A04G0343	2
GH_A04G0394	2
GH_A04G0442	2
GH_A04G0655	2
GH_A04G0696	2
GH_A04G0747	2
GH_A04G0753	2
GH_A04G0754	2
GH_A04G0757	2
GH_A04G0806	2
GH_A04G0889	2
GH_A04G0900	2
GH_A04G1011	2
GH_A04G1019	2
GH_A04G1054	2
GH_A04G1101	2
GH_A04G1114	2
GH_A04G1138	2
GH_A04G1218	2
GH_A04G1224	2
GH_A04G1240	2
GH_A04G1263	2
GH_A04G1288	2
GH_A04G1316	2
GH_A04G1346	2
GH_A04G1358	2
GH_A04G1374	2
GH_A04G1406	2
GH_A04G1429	2
GH_A04G1433	2
GH_A04G1476	2
GH_A04G1690	2
GH_A04G1727	2
GH_A04G1755	2
GH_A05G0169	2
GH_A05G0225	2
GH_A05G0315	2
GH_A05G0326	2
GH_A05G0339	2
GH_A05G0355	2
GH_A05G0363	2
GH_A05G0459	2
GH_A05G0467	2
GH_A05G0554	2
GH_A05G0602	2
GH_A05G0742	2
GH_A05G0765	2
GH_A05G0781	2
GH_A05G0790	2
GH_A05G0857	2
GH_A05G0866	2
GH_A05G0869	2
GH_A05G0881	2
GH_A05G0900	2
GH_A05G0916	2
GH_A05G0917	2
GH_A05G0918	2
GH_A05G0954	2
GH_A05G0993	2
GH_A05G1031	2
GH_A05G1056	2
GH_A05G1171	2
GH_A05G1182	2
GH_A05G1230	2
GH_A05G1237	2
GH_A05G1300	2
GH_A05G1320	2
GH_A05G1359	2
GH_A05G1408	2
GH_A05G1447	2
GH_A05G1466	2
GH_A05G1471	2
GH_A05G1473	2
GH_A05G1531	2
GH_A05G1535	2
GH_A05G1542	2
GH_A05G1584	2
GH_A05G1585	2
GH_A05G1631	2
GH_A05G1647	2
GH_A05G1681	2
GH_A05G1708	2
GH_A05G1717	2
GH_A05G1718	2
GH_A05G1744	2
GH_A05G1755	2
GH_A05G1770	2
GH_A05G1794	2
GH_A05G1810	2
GH_A05G1817	2
GH_A05G1845	2
GH_A05G1906	2
GH_A05G1929	2
GH_A05G1944	2
GH_A05G2055	2
GH_A05G2161	2
GH_A05G2167	2
GH_A05G2242	2
GH_A05G2277	2
GH_A05G2320	2
GH_A05G2331	2
GH_A05G2335	2
GH_A05G2360	2
GH_A05G2428	2
GH_A05G2442	2
GH_A05G2496	2
GH_A05G2556	2
GH_A05G2626	2
GH_A05G2692	2
GH_A05G2748	2
GH_A05G2750	2
GH_A05G2797	2
GH_A05G2842	2
GH_A05G2908	2
GH_A05G3110	2
GH_A05G3138	2
GH_A05G3261	2
GH_A05G3299	2
GH_A05G3458	2
GH_A05G3474	2
GH_A05G3591	2
GH_A05G3656	2
GH_A05G3703	2
GH_A05G3715	2
GH_A05G3758	2
GH_A05G3774	2
GH_A05G3779	2
GH_A05G3857	2
GH_A05G3882	2
GH_A05G3945	2
GH_A05G3950	2
GH_A05G3954	2
GH_A05G4126	2
GH_A05G4138	2
GH_A05G4147	2
GH_A05G4206	2
GH_A05G4238	2
GH_A05G4286	2
GH_A05G4288	2
GH_A05G4344	2
GH_A06G0017	2
GH_A06G0093	2
GH_A06G0211	2
GH_A06G0239	2
GH_A06G0354	2
GH_A06G0355	2
GH_A06G0359	2
GH_A06G0373	2
GH_A06G0385	2
GH_A06G0469	2
GH_A06G0487	2
GH_A06G0539	2
GH_A06G0576	2
GH_A06G0591	2
GH_A06G0643	2
GH_A06G0709	2
GH_A06G0727	2
GH_A06G0733	2
GH_A06G0734	2
GH_A06G0811	2
GH_A06G0864	2
GH_A06G0880	2
GH_A06G1019	2
GH_A06G1035	2
GH_A06G1073	2
GH_A06G1084	2
GH_A06G1101	2
GH_A06G1285	2
GH_A06G1296	2
GH_A06G1416	2
GH_A06G1462	2
GH_A06G1626	2
GH_A06G1647	2
GH_A06G1668	2
GH_A06G1686	2
GH_A06G1705	2
GH_A06G1733	2
GH_A06G1735	2
GH_A06G1771	2
GH_A06G1780	2
GH_A06G1824	2
GH_A06G1835	2
GH_A06G1902	2
GH_A06G1937	2
GH_A06G2332	2
GH_A07G0031	2
GH_A07G0038	2
GH_A07G0066	2
GH_A07G0070	2
GH_A07G0079	2
GH_A07G0100	2
GH_A07G0151	2
GH_A07G0153	2
GH_A07G0170	2
GH_A07G0183	2
GH_A07G0307	2
GH_A07G0347	2
GH_A07G0350	2
GH_A07G0367	2
GH_A07G0434	2
GH_A07G0471	2
GH_A07G0525	2
GH_A07G0596	2
GH_A07G0672	2
GH_A07G0785	2
GH_A07G0843	2
GH_A07G0966	2
GH_A07G1016	2
GH_A07G1041	2
GH_A07G1082	2
GH_A07G1118	2
GH_A07G1186	2
GH_A07G1232	2
GH_A07G1276	2
GH_A07G1298	2
GH_A07G1324	2
GH_A07G1407	2
GH_A07G1504	2
GH_A07G1522	2
GH_A07G1545	2
GH_A07G1564	2
GH_A07G1621	2
GH_A07G1649	2
GH_A07G1680	2
GH_A07G1705	2
GH_A07G1914	2
GH_A07G1970	2
GH_A07G1972	2
GH_A07G2026	2
GH_A07G2146	2
GH_A07G2238	2
GH_A07G2240	2
GH_A07G2272	2
GH_A07G2345	2
GH_A07G2353	2
GH_A07G2362	2
GH_A07G2407	2
GH_A07G2598	2
GH_A07G2611	2
GH_A07G2615	2
GH_A07G2629	2
GH_A08G0002	2
GH_A08G0021	2
GH_A08G0027	2
GH_A08G0034	2
GH_A08G0035	2
GH_A08G0038	2
GH_A08G0046	2
GH_A08G0156	2
GH_A08G0158	2
GH_A08G0253	2
GH_A08G0402	2
GH_A08G0429	2
GH_A08G0643	2
GH_A08G0659	2
GH_A08G0696	2
GH_A08G0737	2
GH_A08G0854	2
GH_A08G0887	2
GH_A08G1029	2
GH_A08G1083	2
GH_A08G1155	2
GH_A08G1223	2
GH_A08G1313	2
GH_A08G1389	2
GH_A08G1404	2
GH_A08G1491	2
GH_A08G1653	2
GH_A08G1740	2
GH_A08G1776	2
GH_A08G1800	2
GH_A08G1892	2
GH_A08G1945	2
GH_A08G1956	2
GH_A08G2001	2
GH_A08G2003	2
GH_A08G2025	2
GH_A08G2040	2
GH_A08G2105	2
GH_A08G2116	2
GH_A08G2148	2
GH_A08G2188	2
GH_A08G2313	2
GH_A08G2347	2
GH_A08G2453	2
GH_A08G2559	2
GH_A08G2593	2
GH_A08G2617	2
GH_A08G2635	2
GH_A08G2647	2
GH_A08G2694	2
GH_A08G2721	2
GH_A08G2786	2
GH_A08G2818	2
GH_A08G2830	2
GH_A08G2833	2
GH_A08G2867	2
GH_A09G0019	2
GH_A09G0027	2
GH_A09G0032	2
GH_A09G0294	2
GH_A09G0351	2
GH_A09G0436	2
GH_A09G0515	2
GH_A09G0561	2
GH_A09G0591	2
GH_A09G0605	2
GH_A09G0619	2
GH_A09G0724	2
GH_A09G0781	2
GH_A09G0835	2
GH_A09G1063	2
GH_A09G1076	2
GH_A09G1212	2
GH_A09G1255	2
GH_A09G1362	2
GH_A09G1425	2
GH_A09G1481	2
GH_A09G1485	2
GH_A09G1491	2
GH_A09G1494	2
GH_A09G1518	2
GH_A09G1528	2
GH_A09G1593	2
GH_A09G1670	2
GH_A09G1743	2
GH_A09G1776	2
GH_A09G1931	2
GH_A09G1933	2
GH_A09G2114	2
GH_A09G2115	2
GH_A09G2141	2
GH_A09G2156	2
GH_A09G2184	2
GH_A09G2200	2
GH_A09G2280	2
GH_A09G2287	2
GH_A09G2294	2
GH_A09G2329	2
GH_A09G2366	2
GH_A09G2399	2
GH_A09G2408	2
GH_A09G2535	2
GH_A09G2561	2
GH_A09G2564	2
GH_A09G2688	2
GH_A09G2710	2
GH_A10G0018	2
GH_A10G0133	2
GH_A10G0211	2
GH_A10G0217	2
GH_A10G0277	2
GH_A10G0459	2
GH_A10G0471	2
GH_A10G0491	2
GH_A10G0567	2
GH_A10G0671	2
GH_A10G0683	2
GH_A10G0852	2
GH_A10G0872	2
GH_A10G0927	2
GH_A10G0957	2
GH_A10G0967	2
GH_A10G0984	2
GH_A10G1022	2
GH_A10G1282	2
GH_A10G1473	2
GH_A10G1474	2
GH_A10G1494	2
GH_A10G1502	2
GH_A10G1520	2
GH_A10G1561	2
GH_A10G1619	2
GH_A10G1626	2
GH_A10G1630	2
GH_A10G1631	2
GH_A10G1764	2
GH_A10G1768	2
GH_A10G1871	2
GH_A10G1902	2
GH_A10G1963	2
GH_A10G2042	2
GH_A10G2045	2
GH_A10G2217	2
GH_A10G2233	2
GH_A10G2442	2
GH_A10G2501	2
GH_A10G2650	2
GH_A11G0011	2
GH_A11G0029	2
GH_A11G0040	2
GH_A11G0105	2
GH_A11G0185	2
GH_A11G0225	2
GH_A11G0238	2
GH_A11G0268	2
GH_A11G0391	2
GH_A11G0412	2
GH_A11G0451	2
GH_A11G0461	2
GH_A11G0464	2
GH_A11G0582	2
GH_A11G0616	2
GH_A11G0643	2
GH_A11G0766	2
GH_A11G0785	2
GH_A11G0971	2
GH_A11G1090	2
GH_A11G1106	2
GH_A11G1194	2
GH_A11G1251	2
GH_A11G1268	2
GH_A11G1388	2
GH_A11G1393	2
GH_A11G1408	2
GH_A11G1413	2
GH_A11G1418	2
GH_A11G1435	2
GH_A11G1442	2
GH_A11G1531	2
GH_A11G1555	2
GH_A11G1558	2
GH_A11G1794	2
GH_A11G1823	2
GH_A11G1829	2
GH_A11G1884	2
GH_A11G1896	2
GH_A11G1941	2
GH_A11G1942	2
GH_A11G1947	2
GH_A11G1948	2
GH_A11G1961	2
GH_A11G1967	2
GH_A11G1976	2
GH_A11G1979	2
GH_A11G2054	2
GH_A11G2074	2
GH_A11G2087	2
GH_A11G2182	2
GH_A11G2262	2
GH_A11G2306	2
GH_A11G2313	2
GH_A11G2540	2
GH_A11G2543	2
GH_A11G2550	2
GH_A11G2692	2
GH_A11G2751	2
GH_A11G2786	2
GH_A11G2890	2
GH_A11G2930	2
GH_A11G2940	2
GH_A11G2948	2
GH_A11G2963	2
GH_A11G3020	2
GH_A11G3075	2
GH_A11G3275	2
GH_A11G3292	2
GH_A11G3376	2
GH_A11G3498	2
GH_A11G3501	2
GH_A11G3573	2
GH_A12G0043	2
GH_A12G0084	2
GH_A12G0160	2
GH_A12G0214	2
GH_A12G0222	2
GH_A12G0230	2
GH_A12G0231	2
GH_A12G0232	2
GH_A12G0236	2
GH_A12G0371	2
GH_A12G0598	2
GH_A12G0655	2
GH_A12G0767	2
GH_A12G0879	2
GH_A12G0920	2
GH_A12G0928	2
GH_A12G0965	2
GH_A12G1020	2
GH_A12G1021	2
GH_A12G1347	2
GH_A12G1369	2
GH_A12G1406	2
GH_A12G1413	2
GH_A12G1425	2
GH_A12G1538	2
GH_A12G1578	2
GH_A12G1609	2
GH_A12G1869	2
GH_A12G1886	2
GH_A12G1926	2
GH_A12G1936	2
GH_A12G1947	2
GH_A12G1961	2
GH_A12G1994	2
GH_A12G2005	2
GH_A12G2029	2
GH_A12G2037	2
GH_A12G2059	2
GH_A12G2074	2
GH_A12G2244	2
GH_A12G2315	2
GH_A12G2356	2
GH_A12G2366	2
GH_A12G2389	2
GH_A12G2470	2
GH_A12G2480	2
GH_A12G2490	2
GH_A12G2491	2
GH_A12G2577	2
GH_A12G2578	2
GH_A12G2594	2
GH_A12G2647	2
GH_A12G2651	2
GH_A12G2700	2
GH_A12G2738	2
GH_A12G2753	2
GH_A12G2810	2
GH_A12G2811	2
GH_A12G2812	2
GH_A12G2816	2
GH_A12G2829	2
GH_A12G2848	2
GH_A12G2855	2
GH_A12G2863	2
GH_A12G2876	2
GH_A12G2970	2
GH_A12G2986	2
GH_A12G2990	2
GH_A12G2993	2
GH_A13G0071	2
GH_A13G0104	2
GH_A13G0199	2
GH_A13G0259	2
GH_A13G0265	2
GH_A13G0286	2
GH_A13G0287	2
GH_A13G0302	2
GH_A13G0363	2
GH_A13G0378	2
GH_A13G0405	2
GH_A13G0413	2
GH_A13G0603	2
GH_A13G0684	2
GH_A13G0725	2
GH_A13G0777	2
GH_A13G0787	2
GH_A13G1056	2
GH_A13G1076	2
GH_A13G1177	2
GH_A13G1192	2
GH_A13G1341	2
GH_A13G1384	2
GH_A13G1475	2
GH_A13G1495	2
GH_A13G1504	2
GH_A13G1558	2
GH_A13G1566	2
GH_A13G1574	2
GH_A13G1603	2
GH_A13G1682	2
GH_A13G1700	2
GH_A13G1721	2
GH_A13G1727	2
GH_A13G1736	2
GH_A13G1754	2
GH_A13G1778	2
GH_A13G1786	2
GH_A13G1874	2
GH_A13G1893	2
GH_A13G1937	2
GH_A13G1998	2
GH_A13G2046	2
GH_A13G2062	2
GH_A13G2065	2
GH_A13G2177	2
GH_A13G2198	2
GH_A13G2251	2
GH_A13G2288	2
GH_A13G2310	2
GH_A13G2313	2
GH_A13G2356	2
GH_A13G2376	2
GH_A13G2409	2
GH_A13G2438	2
GH_A13G2534	2
GH_A13G2565	2
GH_A13G2572	2
GH_A13G2648	2
GH_A13G2659	2
GH_A13G2665	2
GH_D01G0002	2
GH_D01G0007	2
GH_D01G0008	2
GH_D01G0010	2
GH_D01G0012	2
GH_D01G0020	2
GH_D01G0023	2
GH_D01G0024	2
GH_D01G0035	2
GH_D01G0039	2
GH_D01G0040	2
GH_D01G0041	2
GH_D01G0042	2
GH_D01G0043	2
GH_D01G0046	2
GH_D01G0047	2
GH_D01G0060	2
GH_D01G0061	2
GH_D01G0062	2
GH_D01G0063	2
GH_D01G0065	2
GH_D01G0067	2
GH_D01G0069	2
GH_D01G0081	2
GH_D01G0084	2
GH_D01G0086	2
GH_D01G0096	2
GH_D01G0102	2
GH_D01G0110	2
GH_D01G0116	2
GH_D01G0119	2
GH_D01G0120	2
GH_D01G0123	2
GH_D01G0129	2
GH_D01G0131	2
GH_D01G0132	2
GH_D01G0133	2
GH_D01G0144	2
GH_D01G0153	2
GH_D01G0155	2
GH_D01G0157	2
GH_D01G0159	2
GH_D01G0161	2
GH_D01G0175	2
GH_D01G0192	2
GH_D01G0194	2
GH_D01G0199	2
GH_D01G0206	2
GH_D01G0218	2
GH_D01G0221	2
GH_D01G0222	2
GH_D01G0227	2
GH_D01G0229	2
GH_D01G0239	2
GH_D01G0240	2
GH_D01G0244	2
GH_D01G0247	2
GH_D01G0250	2
GH_D01G0251	2
GH_D01G0258	2
GH_D01G0259	2
GH_D01G0268	2
GH_D01G0270	2
GH_D01G0272	2
GH_D01G0282	2
GH_D01G0284	2
GH_D01G0288	2
GH_D01G0289	2
GH_D01G0292	2
GH_D01G0294	2
GH_D01G0330	2
GH_D01G0386	2
GH_D01G0411	2
GH_D01G0413	2
GH_D01G0448	2
GH_D01G0452	2
GH_D01G0626	2
GH_D01G0627	2
GH_D01G0638	2
GH_D01G0666	2
GH_D01G0679	2
GH_D01G0694	2
GH_D01G0710	2
GH_D01G0805	2
GH_D01G1002	2
GH_D01G1049	2
GH_D01G1127	2
GH_D01G1250	2
GH_D01G1298	2
GH_D01G1311	2
GH_D01G1448	2
GH_D01G1730	2
GH_D01G1762	2
GH_D01G1764	2
GH_D01G1876	2
GH_D01G1877	2
GH_D01G1915	2
GH_D01G1957	2
GH_D01G1972	2
GH_D01G2106	2
GH_D01G2158	2
GH_D01G2204	2
GH_D01G2237	2
GH_D01G2284	2
GH_D01G2342	2
GH_D01G2404	2
GH_D01G2462	2
GH_D01G2527	2
GH_D01G2536	2
GH_D01G2575	2
GH_D01G2594	2
GH_D02G0018	2
GH_D02G0062	2
GH_D02G0079	2
GH_D02G0127	2
GH_D02G0151	2
GH_D02G0176	2
GH_D02G0177	2
GH_D02G0191	2
GH_D02G0206	2
GH_D02G0231	2
GH_D02G0302	2
GH_D02G0311	2
GH_D02G0347	2
GH_D02G0355	2
GH_D02G0356	2
GH_D02G0359	2
GH_D02G0686	2
GH_D02G0697	2
GH_D02G0770	2
GH_D02G0845	2
GH_D02G0871	2
GH_D02G0978	2
GH_D02G0987	2
GH_D02G1046	2
GH_D02G1109	2
GH_D02G1233	2
GH_D02G1247	2
GH_D02G1278	2
GH_D02G1317	2
GH_D02G1357	2
GH_D02G1383	2
GH_D02G1409	2
GH_D02G1419	2
GH_D02G1460	2
GH_D02G1513	2
GH_D02G1574	2
GH_D02G1636	2
GH_D02G1756	2
GH_D02G1824	2
GH_D02G1843	2
GH_D02G1913	2
GH_D02G1953	2
GH_D02G1989	2
GH_D02G1990	2
GH_D02G2026	2
GH_D02G2035	2
GH_D02G2103	2
GH_D02G2104	2
GH_D02G2116	2
GH_D02G2132	2
GH_D02G2158	2
GH_D02G2216	2
GH_D02G2223	2
GH_D02G2283	2
GH_D02G2296	2
GH_D02G2389	2
GH_D02G2399	2
GH_D02G2411	2
GH_D02G2447	2
GH_D02G2449	2
GH_D02G2493	2
GH_D02G2534	2
GH_D03G0029	2
GH_D03G0058	2
GH_D03G0095	2
GH_D03G0113	2
GH_D03G0159	2
GH_D03G0270	2
GH_D03G0280	2
GH_D03G0337	2
GH_D03G0368	2
GH_D03G0400	2
GH_D03G0450	2
GH_D03G0525	2
GH_D03G0544	2
GH_D03G0582	2
GH_D03G0735	2
GH_D03G0750	2
GH_D03G0793	2
GH_D03G0896	2
GH_D03G0928	2
GH_D03G0998	2
GH_D03G1030	2
GH_D03G1347	2
GH_D03G1367	2
GH_D03G1463	2
GH_D03G1490	2
GH_D03G1550	2
GH_D03G1570	2
GH_D03G1599	2
GH_D03G1603	2
GH_D03G1623	2
GH_D03G1698	2
GH_D03G1708	2
GH_D03G1787	2
GH_D03G1834	2
GH_D03G1924	2
GH_D03G1934	2
GH_D03G1945	2
GH_D04G0047	2
GH_D04G0086	2
GH_D04G0102	2
GH_D04G0121	2
GH_D04G0140	2
GH_D04G0154	2
GH_D04G0205	2
GH_D04G0235	2
GH_D04G0256	2
GH_D04G0386	2
GH_D04G0493	2
GH_D04G0508	2
GH_D04G0538	2
GH_D04G0552	2
GH_D04G0567	2
GH_D04G0634	2
GH_D04G0686	2
GH_D04G0749	2
GH_D04G0940	2
GH_D04G0983	2
GH_D04G1125	2
GH_D04G1180	2
GH_D04G1191	2
GH_D04G1281	2
GH_D04G1344	2
GH_D04G1375	2
GH_D04G1378	2
GH_D04G1384	2
GH_D04G1393	2
GH_D04G1426	2
GH_D04G1444	2
GH_D04G1571	2
GH_D04G1605	2
GH_D04G1635	2
GH_D04G1658	2
GH_D04G1702	2
GH_D04G1720	2
GH_D04G1742	2
GH_D04G1773	2
GH_D04G1879	2
GH_D04G2024	2
GH_D04G2039	2
GH_D05G0005	2
GH_D05G0016	2
GH_D05G0056	2
GH_D05G0063	2
GH_D05G0104	2
GH_D05G0108	2
GH_D05G0110	2
GH_D05G0131	2
GH_D05G0159	2
GH_D05G0211	2
GH_D05G0229	2
GH_D05G0247	2
GH_D05G0316	2
GH_D05G0334	2
GH_D05G0343	2
GH_D05G0360	2
GH_D05G0389	2
GH_D05G0431	2
GH_D05G0446	2
GH_D05G0458	2
GH_D05G0478	2
GH_D05G0504	2
GH_D05G0505	2
GH_D05G0632	2
GH_D05G0646	2
GH_D05G0703	2
GH_D05G0712	2
GH_D05G0716	2
GH_D05G0797	2
GH_D05G0803	2
GH_D05G0810	2
GH_D05G0836	2
GH_D05G0851	2
GH_D05G0871	2
GH_D05G0873	2
GH_D05G0892	2
GH_D05G0925	2
GH_D05G0926	2
GH_D05G1033	2
GH_D05G1103	2
GH_D05G1116	2
GH_D05G1172	2
GH_D05G1194	2
GH_D05G1203	2
GH_D05G1220	2
GH_D05G1260	2
GH_D05G1323	2
GH_D05G1324	2
GH_D05G1346	2
GH_D05G1351	2
GH_D05G1406	2
GH_D05G1454	2
GH_D05G1468	2
GH_D05G1493	2
GH_D05G1497	2
GH_D05G1506	2
GH_D05G1512	2
GH_D05G1560	2
GH_D05G1575	2
GH_D05G1597	2
GH_D05G1613	2
GH_D05G1678	2
GH_D05G1701	2
GH_D05G1711	2
GH_D05G1739	2
GH_D05G1740	2
GH_D05G1751	2
GH_D05G1775	2
GH_D05G1852	2
GH_D05G1863	2
GH_D05G1877	2
GH_D05G1903	2
GH_D05G1943	2
GH_D05G1958	2
GH_D05G1999	2
GH_D05G2086	2
GH_D05G2125	2
GH_D05G2133	2
GH_D05G2203	2
GH_D05G2228	2
GH_D05G2256	2
GH_D05G2288	2
GH_D05G2289	2
GH_D05G2293	2
GH_D05G2297	2
GH_D05G2353	2
GH_D05G2435	2
GH_D05G2537	2
GH_D05G2635	2
GH_D05G2650	2
GH_D05G2690	2
GH_D05G2701	2
GH_D05G2712	2
GH_D05G2765	2
GH_D05G2770	2
GH_D05G2946	2
GH_D05G3496	2
GH_D05G3547	2
GH_D05G3677	2
GH_D05G3678	2
GH_D05G3711	2
GH_D05G3821	2
GH_D05G3979	2
GH_D06G0026	2
GH_D06G0031	2
GH_D06G0344	2
GH_D06G0368	2
GH_D06G0445	2
GH_D06G0527	2
GH_D06G0688	2
GH_D06G0711	2
GH_D06G0747	2
GH_D06G0759	2
GH_D06G0794	2
GH_D06G0826	2
GH_D06G1036	2
GH_D06G1334	2
GH_D06G1449	2
GH_D06G1490	2
GH_D06G1570	2
GH_D06G1642	2
GH_D06G1713	2
GH_D06G1728	2
GH_D06G1759	2
GH_D06G1804	2
GH_D06G1827	2
GH_D06G1874	2
GH_D06G1931	2
GH_D06G1956	2
GH_D06G2051	2
GH_D06G2122	2
GH_D06G2133	2
GH_D06G2158	2
GH_D06G2184	2
GH_D06G2278	2
GH_D06G2300	2
GH_D06G2320	2
GH_D06G2367	2
GH_D06G2426	2
GH_D06G2438	2
GH_D07G0073	2
GH_D07G0081	2
GH_D07G0106	2
GH_D07G0181	2
GH_D07G0194	2
GH_D07G0209	2
GH_D07G0220	2
GH_D07G0240	2
GH_D07G0354	2
GH_D07G0357	2
GH_D07G0372	2
GH_D07G0411	2
GH_D07G0437	2
GH_D07G0478	2
GH_D07G0538	2
GH_D07G0569	2
GH_D07G0592	2
GH_D07G0599	2
GH_D07G0744	2
GH_D07G0751	2
GH_D07G0764	2
GH_D07G0814	2
GH_D07G0815	2
GH_D07G0822	2
GH_D07G0846	2
GH_D07G0997	2
GH_D07G1135	2
GH_D07G1153	2
GH_D07G1312	2
GH_D07G1446	2
GH_D07G1472	2
GH_D07G1483	2
GH_D07G1526	2
GH_D07G1546	2
GH_D07G1554	2
GH_D07G1690	2
GH_D07G1823	2
GH_D07G1969	2
GH_D07G1998	2
GH_D07G2124	2
GH_D07G2264	2
GH_D07G2274	2
GH_D07G2278	2
GH_D07G2297	2
GH_D07G2304	2
GH_D07G2309	2
GH_D07G2348	2
GH_D07G2413	2
GH_D07G2415	2
GH_D07G2430	2
GH_D07G2444	2
GH_D07G2515	2
GH_D07G2534	2
GH_D07G2540	2
GH_D08G0035	2
GH_D08G0036	2
GH_D08G0038	2
GH_D08G0068	2
GH_D08G0076	2
GH_D08G0097	2
GH_D08G0146	2
GH_D08G0233	2
GH_D08G0290	2
GH_D08G0449	2
GH_D08G0510	2
GH_D08G0511	2
GH_D08G0563	2
GH_D08G0583	2
GH_D08G0595	2
GH_D08G0602	2
GH_D08G0638	2
GH_D08G0667	2
GH_D08G0689	2
GH_D08G0771	2
GH_D08G0811	2
GH_D08G0857	2
GH_D08G0999	2
GH_D08G1013	2
GH_D08G1026	2
GH_D08G1148	2
GH_D08G1149	2
GH_D08G1222	2
GH_D08G1232	2
GH_D08G1264	2
GH_D08G1283	2
GH_D08G1394	2
GH_D08G1432	2
GH_D08G1510	2
GH_D08G1531	2
GH_D08G1543	2
GH_D08G1587	2
GH_D08G1772	2
GH_D08G1795	2
GH_D08G1807	2
GH_D08G1824	2
GH_D08G1846	2
GH_D08G1908	2
GH_D08G1910	2
GH_D08G1967	2
GH_D08G2009	2
GH_D08G2010	2
GH_D08G2023	2
GH_D08G2026	2
GH_D08G2039	2
GH_D08G2050	2
GH_D08G2110	2
GH_D08G2182	2
GH_D08G2202	2
GH_D08G2276	2
GH_D08G2309	2
GH_D08G2317	2
GH_D08G2371	2
GH_D08G2398	2
GH_D08G2494	2
GH_D08G2576	2
GH_D08G2614	2
GH_D08G2624	2
GH_D08G2631	2
GH_D08G2683	2
GH_D08G2718	2
GH_D08G2795	2
GH_D08G2811	2
GH_D08G2822	2
GH_D09G0001	2
GH_D09G0075	2
GH_D09G0122	2
GH_D09G0323	2
GH_D09G0422	2
GH_D09G0443	2
GH_D09G0508	2
GH_D09G0541	2
GH_D09G0551	2
GH_D09G0661	2
GH_D09G0665	2
GH_D09G0734	2
GH_D09G0938	2
GH_D09G0983	2
GH_D09G1022	2
GH_D09G1048	2
GH_D09G1063	2
GH_D09G1089	2
GH_D09G1125	2
GH_D09G1217	2
GH_D09G1264	2
GH_D09G1322	2
GH_D09G1354	2
GH_D09G1414	2
GH_D09G1438	2
GH_D09G1465	2
GH_D09G1470	2
GH_D09G1515	2
GH_D09G1611	2
GH_D09G1663	2
GH_D09G1725	2
GH_D09G1751	2
GH_D09G1756	2
GH_D09G1830	2
GH_D09G2021	2
GH_D09G2049	2
GH_D09G2050	2
GH_D09G2102	2
GH_D09G2122	2
GH_D09G2129	2
GH_D09G2166	2
GH_D09G2182	2
GH_D09G2189	2
GH_D09G2267	2
GH_D09G2349	2
GH_D09G2351	2
GH_D09G2364	2
GH_D09G2431	2
GH_D09G2463	2
GH_D09G2478	2
GH_D09G2588	2
GH_D09G2604	2
GH_D10G0154	2
GH_D10G0290	2
GH_D10G0359	2
GH_D10G0380	2
GH_D10G0395	2
GH_D10G0830	2
GH_D10G0856	2
GH_D10G0941	2
GH_D10G0955	2
GH_D10G1017	2
GH_D10G1090	2
GH_D10G1093	2
GH_D10G1177	2
GH_D10G1207	2
GH_D10G1251	2
GH_D10G1262	2
GH_D10G1269	2
GH_D10G1397	2
GH_D10G1489	2
GH_D10G1574	2
GH_D10G1625	2
GH_D10G1867	2
GH_D10G1950	2
GH_D10G1967	2
GH_D10G1993	2
GH_D10G1994	2
GH_D10G2018	2
GH_D10G2037	2
GH_D10G2063	2
GH_D10G2129	2
GH_D10G2271	2
GH_D10G2383	2
GH_D10G2423	2
GH_D10G2471	2
GH_D10G2473	2
GH_D10G2546	2
[truncated: 4,450 more rows]

## Sheet: Table S10
Table S10 Genes up-regulated in LMY22_20D and having cell-wall-related GO term annotations
GO Term	Gene_ID	Arabidopsis_ID	Description
plant-type cell wall biogenesis	GH_A02G0553	AT4G16120	COBRA-like protein-7 precursor
plant-type cell wall biogenesis	GH_A10G1851	AT4G16120	COBRA-like protein-7 precursor
plant-type cell wall biogenesis	GH_D10G1951	AT4G16120	COBRA-like protein-7 precursor
plant-type cell wall biogenesis	GH_A03G0852	AT5G15630	COBRA-like extracellular glycosyl-phosphatidyl inositol-anchored protein family
plant-type cell wall biogenesis	GH_A12G2030	AT5G15630	COBRA-like extracellular glycosyl-phosphatidyl inositol-anchored protein family
plant-type cell wall biogenesis	GH_D03G1116	AT5G15630	COBRA-like extracellular glycosyl-phosphatidyl inositol-anchored protein family
plant-type cell wall biogenesis	GH_D03G1117	AT5G15630	COBRA-like extracellular glycosyl-phosphatidyl inositol-anchored protein family
plant-type cell wall biogenesis	GH_D12G2030	AT5G15630	COBRA-like extracellular glycosyl-phosphatidyl inositol-anchored protein family
plant-type cell wall biogenesis	GH_D12G2029	AT5G60920	COBRA-like extracellular glycosyl-phosphatidyl inositol-anchored protein family
cell wall assembly/plant-type cell wall assembly /plant-type cell wall organization /plant-type cell wall organization or biogenesis/cell wall biogenesis	GH_A12G2030	AT5G15630	COBRA-like extracellular glycosyl-phosphatidyl inositol-anchored protein family
cell wall assembly/plant-type cell wall assembly /plant-type cell wall organization /plant-type cell wall organization or biogenesis/cell wall biogenesis	GH_D03G1117	AT5G15630	COBRA-like extracellular glycosyl-phosphatidyl inositol-anchored protein family
cell wall assembly/plant-type cell wall assembly /plant-type cell wall organization /plant-type cell wall organization or biogenesis/cell wall biogenesis	GH_D12G2030	AT5G15630	COBRA-like extracellular glycosyl-phosphatidyl inositol-anchored protein family
cell wall assembly/plant-type cell wall assembly /plant-type cell wall organization /plant-type cell wall organization or biogenesis/cell wall biogenesis	GH_D10G1951	AT4G16120	COBRA-like protein-7 precursor
cell wall assembly/plant-type cell wall assembly /plant-type cell wall organization /plant-type cell wall organization or biogenesis/cell wall biogenesis	GH_A03G0852	AT5G15630	COBRA-like extracellular glycosyl-phosphatidyl inositol-anchored protein family
cell wall assembly/plant-type cell wall assembly /plant-type cell wall organization /plant-type cell wall organization or biogenesis/cell wall biogenesis	GH_A02G0553	AT4G16120	COBRA-like protein-7 precursor
cell wall assembly/plant-type cell wall assembly /plant-type cell wall organization /plant-type cell wall organization or biogenesis/cell wall biogenesis	GH_A10G1851	AT4G16120	COBRA-like protein-7 precursor
cell wall assembly/plant-type cell wall assembly /plant-type cell wall organization /plant-type cell wall organization or biogenesis/cell wall biogenesis	GH_D03G1116	AT5G15630	COBRA-like extracellular glycosyl-phosphatidyl inositol-anchored protein family
cell wall assembly/plant-type cell wall assembly /plant-type cell wall organization /plant-type cell wall organization or biogenesis/cell wall biogenesis	GH_D12G2029	AT5G60920	COBRA-like extracellular glycosyl-phosphatidyl inositol-anchored protein family
cell wall	GH_A13G0291	AT1G14720	xyloglucan endotransglucosylase
cell wall	GH_D02G1499	AT1G14720	xyloglucan endotransglucosylase
cell wall	GH_A01G1577	AT1G23200	Plant invertase
cell wall	GH_A08G0220	AT2G19170	subtilisin-like serine protease 3
cell wall	GH_D04G0016	AT3G49220	Plant invertase
cell wall	GH_D12G2720	AT3G49220	Plant invertase
cell wall	GH_A11G0524	AT4G37800	xyloglucan endotransglucosylase
cell wall	GH_D11G0546	AT4G37800	xyloglucan endotransglucosylase
cell wall	GH_A10G0828	AT5G09760	Plant invertase
cell wall	GH_D10G1161	AT5G09760	Plant invertase
cell wall	GH_D11G0652	AT5G13870	xyloglucan endotransglucosylase
cell wall	GH_A07G0095	AT5G19730	Pectin lyase-like superfamily protein
cell wall	GH_D07G0193	AT5G20860	Plant invertase
cell wall	GH_A12G2693	AT5G53370	pectin methylesterase PCR fragment F
cell wall	GH_A05G0056	AT5G57560	Xyloglucan endotransglucosylase
cell wall	GH_A05G3249	AT5G57560	Xyloglucan endotransglucosylase
cell wall	GH_D02G1023	AT5G57560	Xyloglucan endotransglucosylase
cell wall	GH_D03G0528	AT5G57560	Xyloglucan endotransglucosylase
cell wall	GH_D05G3276	AT5G57560	Xyloglucan endotransglucosylase
cell wall	GH_D08G0287	AT5G57560	Xyloglucan endotransglucosylase
cell wall	GH_D03G0319	AT5G65730	xyloglucan endotransglucosylase

[truncated: 1 more sheets: Table S11]
